# Supplementary material for: SeptoSympto: a precise image analysis of Septoria tritici blotch disease symptoms using deep learning methods on scanned images
Source: Plant Methods. 2024 Feb 1;20:18. doi: 10.1186/s13007-024-01136-z (PMC10832182; doi:10.1186/s13007-024-01136-z)
Supplement: Supplementary file 1 — Additional file 1. Comparison of image analysis methods for detection and quantification of STB. Comprehensive overview of published tools employed for STB phenotyping and their key differentiating factors. These factors include the growth conditions of captured images, the approach for image acquisition, the techniques for STB detection and quantification, as well as the capacity to detect or quantify necrosis and pycnidia. [file 13007_2024_1136_MOESM1_ESM.xls]

## Sheet: Feuil1
Article	Growth conditions	Image acquisition	Methods for Septoria detection & quantification	Necrosis detection	Necrosis quantification	Pycnidia quantification
Yu et al. 2018 [20]	Field	Canopy hyperspectral remote sensing	Hyperspectral indices & full-spectrum.	Yes	Yes	No
			Binary logistic regression & partial least squares (PLS) discriminant analysis.
Anderegg et al. 2019 [21]	Field	Canopy hyperspectral remote sensing	Hyperspectral indices, full-spectrum & spectral-temporal features.	Yes	Yes	No
			PLS, ridge, random forest & cubist regressions.
Anderegg et al. 2023 [22]	Field	Canopy high-resolution RGB images	Canopy images with different color spaces & time-integrated image-based analysis.	Yes	Yes	No
			CNN segmentation models (U-net ++ & DeepLabv3+ architectures) & Gompertz models, and P-splines.
Stewart et al. 2014 [23]	Laboratory	Leaf RGB images.	Red, green and blue (RGB) images of photographed pressed leaves.	Yes	Yes	Yes
			ImageJ macro: Color threshold for necrosis & size and shape descriptors for pycnidia.
Stewart et al. 2016 [24]	Field	Leaf RGB images.	RGB images of flatbed scanned leaves.	Yes	Yes	Yes
			ImageJ macro providing options to adjust the color threshold for necrosis & size and shape descriptors for pycnidia.
Karisto et al. 2018 [11]	Field	Leaf RGB images.	RGB images of flatbed scanned leaves.	Yes	Yes	Yes
			ImageJ macro: Color threshold for necrosis & size, shade, and thresholds in the hue, saturation and value (HSV) for pycnidia.
Yates et al. 2019 [25]	Field	Leaf RGB images.	RGB images of flatbed scanned leaves.	Yes	Yes	Yes
			ImageJ macro [11] for necrosis & Python program: Determination of contours with constant brightness.
Anderegg et al. 2022 [26]	Field	Leaf RGB images.	RGB images of flatbed scanned leaves.	Yes	Yes: percentage of lesion perimeter with yellow halos.	No
			Features extracted from color and shape profiles of lesion edges. Classification with PLS-DA, support vector machines (SVM), random forest & boosted tree models.
Long et al. 2022 [27]	Field & laboratory	Canopy images taken using smartphones & a digital camera.	RGB images of various canopies.	Yes	No	No
			CNN classification (VGG16, Inception v3, Mobilenet, Xception & CerealConv architectures)
Genaev et al. 2021 [28]	Field & laboratory	Canopy & leaf images obtained from various sources.	RGB images of various canopies.	Yes	No	No
			CNN classification (EfficientNet-B0 architecture).
SeptoSympto	Laboratory	Leaf RGB images.	RGB images of flatbed scanned leaves.	Yes	Yes	Yes
			Python script: CNN segmentation model (U-net architecture) for necrosis & CNN object detection model (YOLOv5 architecture) for pycnidia.
